# Supplementary material for: De Novo Design of Large Polypeptides Using a Lightweight Diffusion Model Integrating LSTM and Attention Mechanism Under Per-Residue Secondary Structure Constraints
Source: Molecules. 2025 Feb 28;30(5):1116. doi: 10.3390/molecules30051116 (PMC11902264; doi:10.3390/molecules30051116)
Supplement: Supplementary file 1 [file molecules-30-01116-s001.zip]

Archive with 1 entries (1 files):
- molecules-3427286-supplementary.pdf
